# Supplementary material for: Biomarkers for Immunotherapy in Poorly Differentiated Sinonasal Tumors
Source: Biomedicines. 2022 Sep 6;10(9):2205. doi: 10.3390/biomedicines10092205 (PMC9496628; doi:10.3390/biomedicines10092205)
Supplement: Supplementary file 1 [file biomedicines-10-02205-s001.zip]

Archive with 1 entries (1 files):
- biomedicines-1859832-supplementary.pdf
